# Supplementary material for: Holographic Recording Performance of Acrylate-Based Photopolymer under Different Preparation Conditions for Waveguide Display
Source: Polymers (Basel). 2021 Mar 18;13(6):936. doi: 10.3390/polym13060936 (PMC8078166; doi:10.3390/polym13060936)
Supplement: Supplementary file 1 [file polymers-13-00936-s001.zip]

Archive with 1 entries (1 files):
- polymers-1134663-supplementary.mp4
